# Supplementary material for: Characteristics and Outcomes of Intracranial Hemorrhage in Cancer Patients Visiting the Emergency Department
Source: J Clin Med. 2022 Jan 27;11(3):643. doi: 10.3390/jcm11030643 (PMC8837162; doi:10.3390/jcm11030643)
Supplement: Supplementary file 1 [file jcm-11-00643-s001.zip]

Archive with 1 entries (1 files):
- jcm-1531031-supplementary.pdf
